# Supplementary material for: Comparison of Reporting and Transparency in Published Protocols and Publications in Umbrella Reviews: Scoping Review
Source: J Med Internet Res. 2023 Aug 2;25:e43299. doi: 10.2196/43299 (PMC10433027; doi:10.2196/43299)
Supplement: Multimedia Appendix 6 [file jmir_v25i1e43299_app6.xlsx]

## Sheet: Sheet1
Umbrella review		Journal (Journal impact factor 2021)		Number of authors		Registration		Funding		Conflicts of interests		Search strategy		Methods for screening		Methods for data extraction		Methodological quality assessment		Inclusion criteria		Statistical analysis
Protocol	Publication	Protocol	Publication	Protocol	Publication	Protocol	Publication	Protocol	Publication	Protocol	Publication	Description	Disclosure/Explanation	Description	Disclosure/Explanation	Description	Disclosure/Explanation	Description	Disclosure/Explanation	Description	Disclosure/Explanation	Description	Disclosure/Explanation
Damery 2015	Damery 2016	Systematic Reviews (3.136)	BMJ Open (3.007)	3	3	PROSPERO	PROSPERO	Funding	Funding	No	No	1.Literature sources: Compared to the protocol, the publication searched two less literature sources, including Google Scholar and Department of Health publication database.	No	1.The protocol reported that agreement between reviewers was assessed using Cohen’s kappa index of inter-rater variability, but the publication did not report.	No	1.The protocol reported that disagreements were resolved by consensus between reviewers or with help of a third reviewer, but the publication did not report.	No	1.The protocol reported that disagreements were resolved by consensus between reviewers or with help of a third reviewer, but the publication did not report.	No	1.Participants: Compared to the protocol, the publication added two exclusion criteria, including caregivers and pregnancy. 2.Interventions: Compared to the protocol, the publication reduced one inclusion criterion, namely individual interventions, and reduced two exclusion criteria, including interventions focusing solely on physical activity and smoking cessation. 3.Outcomes: Compared to the pr…	5.Lower quality reviews had little (if any) extractable outcomes data.	1.Summary of finding: The forest plots was reported in the protocol but not in the publication. 2.Data analysis: The protocol reported that where multiple systematic reviews of the same intervention or service model were included, priority was given in evidence synthesis to reviews or meta-analyses which score highest on quality assessment. However, the publication reported that the strength of e…	No
Elliott 2017	Elliott 2019	BMJ Open (3.007)	Canadian Journal of Cardiology (6.617)	8	8	PROSPERO	PROSPERO	Funding	Funding	No	Yes	1.Search time: January 2011-August 2016 in the protocol changed to January 2011-May 2018 in the publication.	1.Update the search.	-	-	-	-	1.The methods for methodological quality assessment were reported in the protocol but not in the publication.	The review was performed following the protocol without deviation.	1.Participants: The inclusion criteria for the participants were reported in the protocol but not in the publication. 2.Outcomes: Compared to the protocol, the publication added one outcome, namely non-cardiovascular death. 3.Other: The other inclusion criteria were reported in the protocol but not in the publication.	1.The review was performed following the protocol without deviation. 3.The review was performed following the protocol without deviation.	1.Overlap: Compared to the protocol, the publication reduced the report of overlapping lists of included studies. 2.Summary of finding: Compared to the protocol, the publication added the "Summary of evidence" table. 3.Effect size: Compared to the protocol, the publication added that the effect estimates and confidence intervals reported in the original publications were standardized.	No
Campbell 2014	Campbell 2016(a)	JBI Database of Systematic Reviews and Implementation Reports (Non-SCI)	Cancer Chemotherapy and Pharmacology (3.288)	2	6	Not report	Not report	Not report	No funding	No	No	1.Literature sources: Compared to the protocol, the publication searched one less literature source, namely DART Europe E-theses portal. 2.Search time: 2008 to the date of the search in the protocol changed to July 2009-July 2014 in the publication.	2.Earlier systematic reviews were unlikely to be up to date if older than 5 years.	-	-	-	-	-	-	1.Interventions: The protocol excluded reviews that race, ethnicity or sex were used in place of defined polymorphisms, but the publication included them. 2.Outcomes: Compared to the protocol, the publication reduced two outcomes, including treatment-related mortality and treatment termination or reduction due to adverse events. 3.Other: Compared to the protocol, the publication added one exclusi…	No	1.Certainty of evidence: The protocol planned to assess certainty of evidence by GRADE but did not carry out in their publication. 2.Summary of finding: Compared to the protocol, the publication removed the "Summary of evidence" table.	No
	Campbell 2016(b)		Pharmacogenomics (2.638)		6		Not report		No funding		No	1.Literature sources: Compared to the protocol, the publication searched one less literature source, namely DART Europe E-theses portal. 2.Search time: 2008 to the date of the search in the protocol changed to 2009-July 2014 in the publication.	2.Earlier systematic reviews were unlikely to be up to date if older than 5 years.	-	-	-	-	-	-	1.Outcomes: Compared to the protocol, the publication added three outcomes, including outcomes relating to tumor or cancer response, progression free and overall survival. 2.Type of studies: Compared to the protocol, the publication reduced one exclusion criteria, namely systematic reviews that incorporate theoretical studies, qualitative data, or text and opinion as their primary source of evide…	No	1.Certainty of evidence: The protocol planned to assess certainty of evidence by GRADE but did not carry out in their publication. 2.Summary of finding: Compared to the protocol, the publication removed the "Summary of evidence" table. 3.Effect size: Compared to the protocol, the publication added that included reviews presented effect estimates as odds ratios or risk ratios with 95% CI.	No
	Campbell 2017		Pharmacogenomics Journal (3.245)		6		Not report		Not report		No	1.Literature sources: Compared to the protocol, the publication searched one less literature source, namely DART Europe E-theses portal. 2.Search time: 2008 to the date of the search in the protocol changed to 2009-July 2014 in the publication.	2.Earlier systematic reviews were unlikely to be up to date if older than 5 years.	-	-	-	-	-	-	1.Type of studies: Compared to the protocol, the publication reduced one exclusion criteria, namely systematic reviews that incorporate theoretical studies, qualitative data, or text and opinion as their primary source of evidence. 2.Other: Compared to the protocol, the publication added one exclusion criteria, namely reviews with fewer than 5 ‘Yes’ were to be excluded as well as reviews with a ‘…	No	1.Certainty of evidence: The protocol planned to assess certainty of evidence by GRADE but did not carry out in their publication. 2.Summary of finding: Compared to the protocol, the publication removed the "Summary of evidence" table. 3.Effect size: Compared to the protocol, the publication added that included reviews presented effect estimates as odds ratios or risk ratios with 95% CI.	No
Chai 2016	Chai 2019	JBI Database of Systematic Reviews and Implementation Reports (Non-SCI)	JBI Database of Systematic Reviews and Implementation Reports (Non-SCI)	6	6	Not report	Not report	Not report	Funding	No	No	1.Literature sources: Compared to the protocol, the publication searched two less literature sources, including PROSPERO and JBI Database of Systematic Review and Implementation Reports	No	-	-	-	-	1.Disagreements were resolved between reviewers by a third reviewer in the protocol changed to conflicts were resolved through discussions to reach consensus in the publication.	No	1.Participants: Compared to the protocol, the publication added one exclusion criteria, namely systematic reviews were excluded where study participants included children of all weight status, and/or results were not reported separately for overweight children. 2.Other: Compared to the protocol, the publication added one inclusion criteria, namely systematic reviews have a protocol describing the…	No	1.Summary of finding: Quantitative findings were categorized into seven intervention categories in the publication, which was not reported in the protocol.	No
Jadczak 2016	Jadczak 2018	JBI Database of Systematic Reviews and Implementation Reports (Non-SCI)	JBI Database of Systematic Reviews and Implementation Reports (Non-SCI)	5	5	Not report	Not report	Not report	Not report	No	No	1.Literature sources: Compared to the protocol, the publication searched three less literature sources, including Database of Abstracts of Reviews of Effects, lists of all identified reports and articles, and Gray Literature Report.	No	-	-	-	-	-	-	1.Other: The protocol reported that reviews with comprehensive search strategy including multiple bibliographic databases (of no less than three bibliometric databases) were included, but the publication reported that reviews with comprehensive search strategy including at least two or more bibliographic databases were included.	No	1.Certainty of evidence: The protocol planned to assess certainty of evidence by GRADE but did not carry out in their publication. 2.Summary of finding: The protocol reported that a simple visual indicator of the effectiveness of the intervention using the three colors of the traffic light. However, the publication reported that beneficial and effective interventions were given a tick and interve…	1.The original GRADE scores derived for the included systematic reviews were rendered inaccurate because the umbrella review extracted a subset of relevant RCTs from the included systematic reviews for all interventions. 2.It was not possible to differentiate between a lack of effect (orange) and a detrimental effect (red) for any intervention compared to a control.
Qin 2019	Chen 2020	Medicine (1.817)	Journal of Gastrointestinal and Liver Diseases (2.142)	6	5	PROSPERO	PROSPERO	Funding	Funding	No	No	1.Literature sources: Compared to the protocol, the publication searched four additional literature sources, including reference lists of the retrieved articles, medical journal websites, government websites, and PROSPERO. 2.Search time: Inception to December 2018 in the protocol changed to inception to September 2019 in the publication.	No	1.The publication reported that the disagreement between reviewers was solved by group discussion and arbitrated by a third reviewer while they examined the interrater reliability in the selection process by using kappa statistics, but the protoco did not report.	No	1.The publication reported that a third reviewer checked the completeness and correctness of the extracted data, but the protocol did not report.	No	1.The methods for methodological quality assessment were reported in the publication but not in the protocol. 2.Tool for methodological quality assessment: AMSTAR in the protocol changed to AMSTAR 2 in the publication.	No	1.Participants: Compared to the protocol, the publication added one inclusion criteria, namely age >=18 years. 2.Interventions: Opioid receptor agonists (eluxadoline) and the dietary supplements (vitamin D, diet fiber) in the protocol changed to 5-HT4 agonists, antibiotics, bulking agents, prokinetics, and tegaserod in the publication. 3.Outcomes: Compared to the protocol, the publication added o…	No	1.Other: Compared to the protocol, the publication reduced subgroup analysis and added funnel plot.	No
Tardif 2019	Moore 2020	BMJ Open (3.007)	Journal of Neurotrauma (4.869)	14	14	PROSPERO	PROSPERO	Funding	Funding	No	No	1.Literature sources: PubMed in the protocol changed to Medline in the publication.	No	1.Pairs of four reviewers independently screen all identified records using titles, abstracts and full texts in the protocol changed to pairs of three reviewers independently screened all identified records using titles, abstracts and full texts in the publication.	No	1.Pairs of four reviewers independently screen all identified records using titles, abstracts and full texts in the protocol changed to pairs of three reviewers independently screened all identified records using titles, abstracts and full texts in the publication.	No	-	-	1.Participants: Compared to the protocol, the publication added three inclusion criteria, including less than 20% <16 years old acute traumatic brain injury, adults with basal skull fractures with or without evidence of cerebrospinal fluid leakage, and adults with acute traumatic brain injury with refractory intracranial hypertension. 2.Interventions: Compared to the protocol, the publication add…	No	1.Certainty of evidence: GRADE was used in the protocols, but the publication used not only GRADE but also other tool. 2.Summary of finding: Compared to the protocol, the publication added two elements to be presented, including heterogeneity and reported risk of bias for included studies.	1.As GRADE was only used in 6/44 systematic reviews.
Dinsdale 2016	Heslehurst 2020	JBI Database of Systematic Reviews and Implementation Reports (Non-SCI)	PLoS One (3.752)	7	9	PROSPERO	PROSPERO	Not report	Funding	No	No	1.Literature sources: EMBASE, Ovid Maternity and Infant Care, PsycINFO and Science Direct in the protocol changed to the JBI COnNECT+ in the publication. And compared to the protocol, the publication searched three less other literature sources, including the reference list of all studies selected for critical appraisal, citation records of these eligible reviews and reviews within government rep…	No	1.One reviewer screened all of the abstracts for relevance and the other reviewer screened only the excluded abstracts in the protocol changed to all stages of screening were carried out by two reviewers independently in the publication. 2.The publication reported that any disagreements discussed and a third reviewer available for arbitration if required, but the protoco did not report.	No	-	-	1.The methods for methodological quality assessment were reported in the protocol but not in the publication.	No	1.Interventions: Compared to the protocol, the publication added one exclusion criteria, namely pharmacological and dietary supplement interventions. 2.Outcomes: Compared to the protocol, the publication reduced several outcomes. 3.Type of studies: The protocol reported that if conference abstracts were identified, an attempt was made to contact the authors for any peer reviewed papers or unpubli…	1 and 2. There were some deviations in methods and reporting from the published protocol. We made the decision to split the work into a larger programme of reviews with three distinct aims which is not what we originally planned and had outlined in the published protocol. Given this, it was beyond the scope ofthis review to examine either the effectiveness ofinterventions on health-related outcom…	1.Certainty of evidence: The protocol planned to assess certainty of evidence by GRADE but did not carry out in their publication. 2.Summary of finding: Compared to the protocol, the publication reduced elements to be presented. 3.Other: Compared to the protocol, the publication reduced subgroup analysis.	2 and 3.There were some deviations in methods and reporting from the published protocol. We made the decision to split the work into a larger programme of reviews with three distinct aims which is not what we originally planned and had outlined in the published protocol. Given this, it was beyond the scope ofthis review to examine either the effectiveness ofinterventions on health-related outcome…
Schultz 2014	Schultz 2016	JBI Database of Systematic Reviews and Implementation Reports (Non-SCI)	JBI Database of Systematic Reviews and Implementation Reports (Non-SCI)	6	8	Not report	Not report	Not report	Not report	No	No	-	-	-	-	1.The methods for data extraction were reported in the publication but not in the protocol.	No	-	-	1.Interventions: Compared to the protocol, the publication reduced one exclusion criteria, namely the diet and exercise. 2.Outcomes: Compared to the protocol, the publication reduced two outcomes, including older people’s perspectives of the nutritional intervention and older people’s experiences of the nutritional intervention. 3.Other: Compared to the protocol, the publication added two inclusi…	2.the lack of qualitative research	1.Data analysis: Compared to the protocol, the publication added quantitative analysis, namely the meta-analysis was re-analyzed using only the relevant studies. 2.Other: Compared to the protocol, the publication reduced subgroup analysis.	1.Author sought to maximize the number of included studies and the utility and validity of the umbrella review. 2.A planned comparison of the relative effectiveness of the intervention for patients with different comorbidities was not undertaken due to the heterogeneous nature of the included reviews. Given this wide range of study participants, and that reviews often summarized the findings of s…
Apóstolo 2016	Apóstolo 2017	JBI Database of Systematic Reviews and Implementation Reports (Non-SCI)	JBI Database of Systematic Reviews and Implementation Reports (Non-SCI)	8	9	Not report	Not report	Funding	Funding	No	No	-	-	-	-	-	-	-	-	1.Participants: Older adults, aged 65 years or over, in primary care networks and in institutionalized or community care settings in the protocol changed to older adults (male and female) aged 60 years or older in any type of setting in the publication. 2.Other: Compared to the protocol, the publication added one inclusion criteria, namely only reviews receiving ‘YES’ answers to all the three que…	1.only a few systematic reviews satisfied this inclusion criterion, In our opinion, this might be in part due to the fact that many papers published after 2001 reported data from studies conducted before this date, when the age associated with the commencement of the aging processes was lower than it is nowadays. The preventative aspect and rationale of some screening studies might be another rea…	1.Data analysis: Compared to the protocol, the publication reduced quantitative analysis, namely positive and negative likelihood ratios, odds ratios and 95% confidence intervals was recalculated, the data was displayed on forest and summary receiver operating characteristic plots, heterogeneity was assessed statistically using the standard Chi-square, and also explored using subgroup analyses.	1.Statistical pooling was not possible due to significant heterogeneity between the reviews.
Goldstein 2016	Goldstein 2017	Systematic Reviews (3.136)	Climacteric (3.024)	11	10	PROSPERO	PROSPERO	Funding	Funding	No	No	1.Literature sources: PubMed in the protocol changed to Medline in the publication. 2.Language: The protocol reported that only English articles have been included, but the publication did not report.	2.The full search strategy including our approach to screening, abstraction, quality assessment and risk of bias rating has been described previously.	1.The methods for screening were reported in the protocol but not in the publication.	Our approach to screening has been described previously.	1.The methods for data extraction were reported in the protocol but not in the publication.	Our approach to abstraction has been described previously.	1.The methodological quality assessment were reported in the protocol but not in the publication.	Our approach to quality assessment has been described previously.	1.Interventions: Compared to the protocol, the publication reduced one exclusion criteria, namely systematic reviews that review complementary and alternative therapies in general without a specific focus on an intervention of interest. 2.Outcomes: Compared to the protocol, the publication reduced three outcomes, including psychological well-being, sleep quality, and adverse effects. 3.Type of st…	No	1.Effect size: The publication reported that outcome measures were combined across studies using standardized mean differences but not in the protocol. 2.Other: Compared to the protocol, the publication reduced subgroup analysis.	No
	Shepherd-Banigan 2017		Complementary Therapies in Medicine (3.335)		12		PROSPERO		Funding		No	1.Literature sources: PubMed in the protocol changed to Medline in the publication.	No	1.The publication reported that disagreements on inclusion or exclusion between reviewers were resolved by discussion or by a third reviewer, but the protocol did not report.	No	-	-	-	-	-	-	1.Effect size: The publication reported that outcome measures were combined across studies using standardized mean differences but not in the protocol.	No
	Befus 2018		Journal of Alternative and Complementary Medicine (2.381)		12		PROSPERO		Funding		No	1.Literature sources: PubMed in the protocol changed to Medline in the publication.	No	1.The publication reported that disagreements on inclusion or exclusion between reviewers were resolved by discussion or by a third reviewer, but the protocol did not report.	No	-	-	-	-	1.Interventions: Compared to the protocol, the publication added two exclusion criteria, including acupuncture was administered in conjunction with Chinese herbal therapies and the cupping therapy.	No	1.Effect size: The publication reported that outcome measures were combined across studies using standardized mean differences but not in the protocol.	No
Thomson 2016	Thomson 2018	Systematic Reviews (3.136)	BMC Public Health (4.135)	5	6	PROSPERO	PROSPERO	Funding	Funding	No	No	1.Literature sources: Compared to the protocol, the publication searched one additional literature source, namely experts were contacted to identify any additional relevant information on unpublished and in-progress research from key experts in the field.	No	1.The initial screening of titles and abstracts was conducted by one reviewer with a random sample of at least 10 % checked by a second reviewer in the protocol changed to the initial screening of titles and abstracts was conducted by two reviewers with a random 10% of the sample checked by a third reviewer in the publication.	No	1.The methods for data extraction were reported in the publication but not in the protocol.	No	1.Tool for methodological quality assessment: a checklist adapted from DARE in the protocol changed to AMSTAR in the publication.	In addition, we used the Assessment of Multiple Systematic Reviews (AMSTAR) to conduct quality appraisal and not DARE as described in the protocol in keeping with best practice	1.Interventions: Compared to the protocol, the publication reduced one exclusion criteria, namely screening. 2.Outcomes: Compared to the protocol, the publication reduced some outcomes, including health outcomes and health inequalities in terms of gender and ethnicity. 3.Type of studies: The protocol reported that eligible systematic reviews could include primary studies of randomised and nonrand…	2.Due to the larger than expected number of hits, the review focuses only on socio-economic inequalities in health not population health in general.	1.Certainty of evidence: The protocol planned to assess certainty of evidence by GRADE but did not carry out in their publication. 2.Other: Compared to the protocol, the publication reduced subgroup analysis.	No
Naik 2017	Naik 2019	Systematic Reviews (3.136)	BMC Public Health (4.135)	8	14	PROSPERO	PROSPERO	Funding	Funding	No	No	1.Literature sources: Compared to the protocol, the publication searched two additional literature sources, including the Cochrane Database and Database of Abstracts and Reviews.	Post-protocol, a decision was taken to also search the Cochrane Database and Database of Abstracts and Reviews for completeness.	-	-	1.The methods for data extraction were reported in the publication but not in the protocol.	No	1.Tool for methodological quality assessment: AMSTAR in the protocol changed to AMSTAR 2 in the publication.	No	1.Interventions: Compared to the protocol, the publication added one inclusion criteria, namely studies at the international/national/ regional or municipal level, and added two exclusion criteria, including neighbourhood level factors and specific mediators. 2.Type of studies: Compared to the protocol, the publication reduced one inclusion criteria, namely reviews of modelling studies.	1.A pragmatic decision was taken to exclude small, neighbourhood area-level factors as exposures as they can be classed as meso- rather than macro-level economic factors.	-	-
Melka 2018	Melka 2020	Systematic Reviews (3.136)	Preprint	4	5	PROSPERO	PROSPERO	No funding	No funding	No	No	1.Literature sources: Compared to the protocol, the publication searched one less literature source, namely the Conference Papers Index. 2.Search time: Systematic reviews published 10 years before the last date of review in the protocol changed to each database was searched up to September 2019 in the publication.	No	-	-	1.The methods for data extraction were reported in the publication but not in the protocol.	No	1.Cohen’s Kappa statistic was used to assess inter-rater agreement in the protocol, however the publication did not report it.	No	1.Comparators: Compared to the protocol, the publication reduced one inclusion criteria, namely behavioral intervention.	No	1.Certainty of evidence: The protocol planned to assess certainty of evidence by GRADE but did not carry out in their publication.	No
Petrovskaya 2019	Antonio 2020	BMJ Open (3.007)	Journal of Medical Internet Research (7.077)	3	3	PROSPERO	PROSPERO	Funding	Funding	No	No	1.Literature sources: Compared to the protocol, the publication searched three less literature sources, including the reference lists of all included reviews, the first 100 citations in Google scholar for missed reviews, and grey literature. 2.Search time: 1990-April 2018 in the protocol changed to 1990-November 2019 in the publication.	2.Update the search	-	-	1. The protocol reported that one researcher extracted all data independently, and two other researchers each crosschecked at least 30% of the extracted data against review articles while all three researchers compared the outputs for consistency and resolve discrepancies through discussion. However the publication reported that one researcher extracted all the data, and 100% of the outputs were …	No	-	-	1.Comparators: The comparators were reported in the protocol, but the publication did not report. 2.Outcomes: The outcomes were reported in the protocol, but the publication did not report. 3.Type of studies: The protocol included literature review, but the publication excluded it.	1 and 2. Our methodology is detailed in a published protocol.	1.Summary of finding: Compared to the protocol, the publication added an evidence map to present the findings. 2.Data analysis: Compared to the protocol, the publication reduced quantitative analysis, namely statistical meta-analysis was performed using the information provided in included reviews of RCTs and observational intervention studies.	2.Heterogeneity of the study design.
Santos 2019	Santos 2019	JBI Database of Systematic Reviews and Implementation Reports (Non-SCI)	JBI Database of Systematic Reviews and Implementation Reports (Non-SCI)	7	7	Not report	Not report	Not report	Not report	No	No	-	-	-	-	-	-	-	-	1.Comparators: Compared to the protocol, the publication added two inclusion criteria, including other non-pharmacological interventions and other nonsurgical interventions.	No	-	-
Skelton 2019	Skelton 2020	Systematic Reviews (3.136)	International Journal of Behavioral Nutrition and Physical Activity (8.915)	3	4	PROSPERO	PROSPERO	No funding	Funding	No	No	-	-	1.Screening of the titles and abstracts occured independently by three reviewers split into two teams in the protocol changed to two teams, each consisting of two reviewers, independently screened titles and abstracts in the publication.	No	1.Two reviewers will independently extract article data in the protocol changed to three reviewers across two teams independently extracted data in the publications.	No	1.Two reviewers will independently extract article data in the protocol changed to three reviewers across two teams independently extracted data in the publications.	No	1.Outcomes: Compared to the protocol, the publication reduced one inclusion criteria, namely qualitative outcomes, and added one exclusion criteria, namely a review included multiple health outcomes of interest, but we could not disaggregate outcomes for our population of interest.	No	1.Certainty of evidence: The protocol planned to assess certainty of evidence but did not carry out in their publication. 2.Data analysis: The mixed-methods, utilizing both qualitative methods and quantitative methods, were used in the protocol, and the publication used the qualitative methods. 3.Other: Compared to the protocol, the publication reduced subgroup analysis.	No
Zhao 2020	Zhao 2020	BMJ Open (3.007)	BMC Cardiovascular Disorders (2.174)	6	5	PROSPERO	PROSPERO	Funding	Funding	No	No	-	-	-	-	-	-	-	-	1.Participants: The participants were reported in the protocol, but the publication did not report. 2.Comparators: Compared to the protocol, the publication added one comparator, namely placebo. 2.Outcomes: The outcomes in the protocol were mostly inconsistent with the outcomes in the publication.	No	-	-
Lindekilde 2020	Lindekilde 2021(a)	Systematic Reviews (3.136)	Diabetologia (10.460)	8	10	PROSPERO	PROSPERO	Funding	Funding	Yes	Yes	-	-	-	-	1.The methods for data extraction were reported in the publication but not in the protocol.	No	1.The methods for methodological quality assessment were reported in the protocol but not in the publication.	No	1.Type of studies: Compared to the protocol, the publication reduced one exclusion criteria, namely posters and abstracts describing a systematic review. 2.Other: Compared to the protocol, the publication reduced one inclusion criteria, namely a systematic review described the eligibility criteria.	No	1.Other: The small study effects and Egger’s test were used in the protocol, but the publication uesd the Doi plot and the Luis Furuya-Kanamori (LFK) index.	1.concerns have been raised about the sensitivity of Egger’stest to detect asymmetry when the number of included studies is small. Therefore, we decided to use two more recent methods, the Doi plot and the Luis Furuya-Kanamori (LFK) index, to identify publication bias.
Griswold 2021	Griswold 2021	BMJ Open (3.007)	Journal of Trauma and Acute Care Surgery (3.697)	5	5	PROSPERO	PROSPERO	Funding	Funding	No	No	1.Search time: The publication reported that the search was conducted on July 2020, but the protocol did not report.	No	-	-	-	-	1.The protocol reported that disagreements were resolved by consensus or with help of a third reviewer, but the publication did not report. 2.Tool for methodological quality assessment: The Cochrane Risk of Bias-2 tool for RCTs and the ROBINS- I tool for non- randomised studies in the protocol, but the publication did not report.	No	1.Interventions: Different types of personal protective equipment used when treating patients requiring emergency trauma surgery in the protocol changed to different types of personal protective equipment were used while caring for patients in hospital settings in the publication. 2.Outcomes: Compared to the protocol, the publication reduced one outcomes, namely differences in surgical field visi…	1.Given the likelihood that reports on this specific population were scarce or even nonexistent, we also included studies of HCWs in any procedural and in-hospital setting. Extrapolation from other clinical settings was considered adequate given the characteristics ofthe intervention and the similarities to the setting of interest.	1.Other: Compared to the protocol, the publication reduced subgroup analysis.	No
Hines 2018	Khalil 2020	JBI Database of Systematic Reviews and Implementation Reports (Non-SCI)	International Journal of Evidence-Based Healthcare (3.613)	3	3	Not report	Not report	Not report	Not report	No	No	-	-	-	-	-	-	-	-	1.Participants: Compared to the protocol, the publication added one exclusion criteria, namely pharmacy assistants or nursing assistants. 2.Other: The protocol reported that the decision to exclude was based on systematic review methodology not described or poorly conducted, critical appraisal of included studies not done, or literature review papers described as a systematic review but not inclu…	No	1.Certainty of evidence: The protoco planned to assess certainty of evidence by GRADE but did not carry out in their publication.	No
Assi 2020	Assi 2021	BMJ Open (3.007)	JAMA Ophthalmology (8.253)	12	12	Open Science Framework	Open Science Framework	Funding	Funding	No	Yes	1.Literature sources: Compared to the protocol, the publication searched one less other literature source, namely grey literature, and one additional database, namely the Ovid. 2.Search time: Inception to February 2020 in the protocol changed to inception to June 2020 in the publication.	2.Update the search	-	-	-	-	-	-	1.Participants: Compared to the protocol, the publication added one exclusion criteria, namely participants with stroke-associated vision impairment. 2.Interventions: Compared to the protocol, the publication added one exclusion criteria, namely assessed psychologic interventions. 3.Comparators: Compared to the protocol, the publication added two comparators, including placebo and sham therapy. 4…	No	1.Summary of finding: Findings about the different quality of life outcomes were presented separately in the same descriptive tables in the publication rather than in separate tables in the protocol; The overall assessment of the evidence for each finding was presented in the text and descriptive tables in the publication but not in the summary of findings tables in the protocol.	1.Author noted the changes to the protocol in the Supplement.
Marano 2020	Marano 2021	BMJ Open (3.007)	Updates in Surgery (2.692)	7	5	PROSPERO	PROSPERO	No funding	Funding	No	No	1.Language: The protocol reported that only English articles have been included, but the publication did not report. 2.Search time: Inception to May 2019 in the protocol changed to inception to December 2019 in the publication.	1.The review was performed following the protocol without deviation. 2.Update the search.	-	-	-	-	-	-	The inclusion criteria was reported in the protocol but not in the pulication.	All eligible studies for content according to the inclusion criteria indicated in the protocol.	1.Overlap: Compared to the protocol, the publication reduced the report of overlapping lists of included studies. 2.Certainty of evidence: The publication assessed certainty of evidence but did not report in the protocol. 3.Data analysis: The narrative approach was used in the protocol, but the publication reported that the summary effect size and its 95% CI were estimated using random-effects mo…	No
van Esch 2016	van Esch 2021	BMJ Open (3.007)	BMJ Evidence-Based Medicine (5.696)	4	5	PROSPERO	PROSPERO	Funding	Funding	No	No	1.Literature sources: The Database of Abstracts of Reviews of Effect (DARE) in the protocol changed to CENTRAL (Cochrane Library) in the publication, and compared to the protocol, the publication searched one additional literature source, namely crosschecked the references of potentially eligible RCTs.	No	1.The publication reported that disagreements were resolved by consensus or with help of a third reviewer, but the protocol did not report.	No	1.The publication reported that disagreements were resolved by consensus or with help of a third reviewer, but the protocol did not report.	No	-	-	-	-	1.Effect size: Compared to the protocol, the publication added that we calculated the risk ratio for dichotomous data.	No
Besnier 2019	Besnier 2021	BMJ Open (3.007)	PLoS One (3.752)	9	9	PROSPERO	PROSPERO	No funding	Funding	No	No	1.Literature sources: Compared to the protocol, the publication searched one additional literature source, namely citation follow-up by searching the reference lists of umbrella reviews. 2.Search time: January 2014-January 2019 in the protocol changed to January 2014-January 2021 in the publication.	1.this search for potential additional records. 2.Update the search.	-	-	-	-	-	-	1.Comparators: Compared to the protocol, the publication reduced one comparator, namely no control or comparison.	No	1.Summary of finding: Compared to the protocol, the publication added “Summary of Evidence” tables to present the findings.	No
Avşar 2018	Avşar 2021	Systematic Reviews (3.136)	BMC Pregnancy and Childbirth (3.105)	3	3	PROSPERO	PROSPERO	No funding	No funding	No	No	-	-	-	-	1.The methods for data extraction were reported in the protocol but not in the publication.	The review was performed following the protocol without deviation.	-	-	1.Participants: The participants were reported in the protocol but not in the pulication. 2.Interventions: The interventions were reported in the protocol but not in the pulication. 3.Comparators: The comparators were reported in the protocol but not in the pulication. 4.Outcomes: The outcomes were reported in the protocol but not in the pulication.	1, 2, 3, and 4: The review was carried out according to a protocol which included a detailed description of the methodology	1.Certainty of evidence: The publication assessed certainty of evidence but did not report in the protocol. 2.Other: Compared to the protocol, the publication added the subgroup analysis.	No
O'Malley 2020	O'Malley 2021	Preprint	BMC Neurology (2.903)	4	5	PROSPERO	PROSPERO	Funding	Funding	Yes	Yes	1.Language: Only articles published in English were included in the protocol changed to articles published in the English or a copy of the article was available in English were included in the publication.	1.the language restrictions placed upon our searches may have resulted in relevant citations being missed. However, in an attempt to overcome this, authors of potentially relevant reviews that were published in another language were contacted to determine if an English version was available.	-	-	-	-	-	-	1.Outcomes: Compared to the protocol, the publication added two exclusion criteria, including reviews in which falls were only measured as adverse outcomes and reviews in which only laboratory-induced falls were recorded.	No	1.Effect size: The protocol reported that the different estimates of effect were converted to one common effect measure by a standardised approach, but not in the publication. 2.Other: Compared to the protocol, the publication reduced the subgroup analysis.	1.These analyses were not possible due to the small number of meta-analyses and the heterogeneity between studies in terms of outcomes assessed. 2.Only three systematic reviews included non-randomised trials and so this analysis was not completed.
Lindekilde 2019	Lindekilde 2021(b)	BMJ Open (3.007)	Diabetes Research and Clinical Practice (8.180)	9	9	PROSPERO	PROSPERO	Funding	Funding	No	No	-	-	-	-	-	-	-	-	-	-	1.Data analysis: The publication reported the data analysis using descriptive analysis but not in the protocol.	No
Griebeler 2012	Griebeler 2014	Systematic Reviews (3.136)	Annals of Internal Medicine (51.598)	7	9	Not report	Not report	Funding	Funding	No	No	1.Search time: January 2007-2011 in the protocol changed to January 2007-April 2014 in the publication.	1.Update the search.	-	-	-	-	-	-	1.Participants: Compared to the protocol, the publication added one inclusion criteria, namely age >=18 years. 2.Interventions: Compared to the protocol, the publication added one inclusion criterion, namely the dextromethorphan, and added one exclusion criteria, namely combinations of drugs. 3.Type of studies: Compared to the protocol, the publication added one inclusion criteria, namely RCT. 4.…	4.The review was performed following the protocol without deviation.	1.Certainty of evidence: The protoco planned to assess certainty of evidence by GRADE but did not carry out in their publication. 2.Data analysis: The generalized linear mixed models was used in the protocol, but the publication reported that the network meta-analyses were done to combine direct and indirect evidence of class and agent comparisons using the Bayesian Markov-chain Monte Carlo metho…	3.Because a few studies reported dichotomized outcomes, we converted the logarithm of odds ratios from those trials into SMDs by dividing by 1.81 using the Chinn method. 4.Our planned evaluation for publication bias was not possible because of the few studies included in each drug class (n＜10) and large heterogeneity.
Alexandre 2017	Alexandre 2021	JBI Database of Systematic Reviews and Implementation Reports (Non-SCI)	JBI Database of Systematic Reviews and Implementation Reports (Non-SCI)	4	9	Not report	Not report	Not report	Funding	No	No	1.Literature sources: The reference lists of all full-text papers and all identified reports in the protocol changed to the reference lists of existing overview articles in the publication, and compared to the protocol, the publication searched one additional literature source, namely the Epistemonikos bibliographic database. 2.Language: Only articles published in English or French were included …	1.Given the large number of articles finally included in the present umbrella review, we deviated from the protocol and decided only to examine the reference lists of overview articles instead of all the articles selected for full-text assessment, as initially planned in the protocol. In addition, we deviated from the protocol by adding the Epistemonikos bibliographic database. This was justified…	1.The publication reported that disagreements were resolved by consensus between reviewers or with help of a third reviewer, but the protocol did not report.	No	-	-	-	-	-	-	1.Overlap: The protocol reported that any overlap of original research studies in the included systematic reviews was clearly indicated. However, The publication reported that the corrected covered area was calculated to determine the degree of overlap of primary studies included in multiple systematic reviews. 2.Data analysis: The protocol reported that the direction and strength of association …	2.we improved our initial protocol rules for classifying factors’ strengths and directions of association with DSM in order to match the interpretation given by the statistical result.
Lugo 2017	Liu 2019	BMJ Open (3.007)	Critical Reviews in Oncology Hematology (6.625)	6	7	PROSPERO	PROSPERO	Funding	Funding	No	No	1.Literature sources: Compared to the protocol, the publication searched two less literature sources, including the reference lists of selected relevant publications identified through the search and the Surgeon General Report. 2.Language: The protocol reported that only English articles have been included, but the publication did not report.	2.The present review was conducted following the methodology described in detail in previous publications.	1.The methods for screening were reported in the protocol but not in the publication.	The review was conducted following the methodology described in detail in previous publications.	1.The methods for data extraction were reported in the protocol but not in the publication.	The review was conducted following the methodology described in detail in previous publications.	1.The methodological quality assessment were reported in the protocol but not in the publication.	The review was conducted following the methodology described in detail in previous publications.	The inclusion criteria was reported in the protocol but not in the pulication.	The review was conducted following the methodology described in detail in previous publications.	-	-
